# Supplementary material for: The H3K27 demethylase, Utx, regulates adipogenesis in a differentiation stage-dependent manner
Source: PLoS One. 2017 Mar 20;12(3):e0173713. doi: 10.1371/journal.pone.0173713 (PMC5358847; doi:10.1371/journal.pone.0173713)
Supplement: S2 Table — (XLS) [file pone.0173713.s002.xls]

## Sheet: Sheet0
© 2000-2015 QIAGEN. All rights reserved.
Upstream Regulator	Log Ratio	Molecule Type	Predicted Activation State	Activation z-score	p-value of overlap	Target molecules in dataset	Mechanistic Network
NANOG		transcription regulator			6.98E-07	ZFP42,ZIC3
POU5F1		transcription regulator			3.15E-05	ZFP42,ZIC3
LAMTOR3		other			2.03E-03	ZFP42
Pou3f1		transcription regulator			2.03E-03	ZFP42
COCH		other			4.57E-03	ZFP42
ALDH2		enzyme			1.06E-02	SLC7A3
GNL3		other			1.11E-02	ZFP42
SOX2		transcription regulator			1.92E-02	ZIC3
ERK		group			2.07E-02	DNMT3B
POU2F1		transcription regulator			2.51E-02	ZFP42
Hdac		group			3.70E-02	DNMT3B
ATF4		transcription regulator			4.19E-02	SLC7A3
CYP1A1		enzyme			4.63E-02	ANXA3
MAPK1		kinase			4.73E-02	ZFP42
