# Supplementary material for: The H3K27 demethylase, Utx, regulates adipogenesis in a differentiation stage-dependent manner
Source: PLoS One. 2017 Mar 20;12(3):e0173713. doi: 10.1371/journal.pone.0173713 (PMC5358847; doi:10.1371/journal.pone.0173713)
Supplement: S3 Table — (XLS) [file pone.0173713.s003.xls]

## Sheet: Sheet0
© 2000-2015 QIAGEN. All rights reserved.
Upstream Regulator	Log Ratio	Molecule Type	Predicted Activation State	Activation z-score	p-value of overlap	Target molecules in dataset	Mechanistic Network
HTT		transcription regulator	Inhibited	-3.162	1.58E-11	APOA1,COL6A1,DCN,DKK3,MFAP4,MMP2,PRELP,SERPINF1,TGFBI,THBS2
Alpha catenin		group	Activated	2.952	1.66E-11	BGN,COL1A1,COL3A1,COL5A1,COL6A1,IGFBP4,LUM,MMP2,THBS2
FAS		transmembrane receptor	Activated	2.646	3.44E-10	BGN,COL1A1,COL3A1,COL5A1,COL6A1,LUM,MGP
IRS1		enzyme			5.78E-10	COL3A1,COL6A1,DLK1,IGFBP4,LPL,NDN,NRP1,TGFBI
TAF4		transcription regulator			3.29E-09	DCN,GAS6,LUM,MMP2,OLFML3,PTN,THBS2
AHR		ligand-dependent nuclear receptor		1.641	2.51E-08	COL1A1,COL3A1,COL5A1,COL6A1,DCN,GAS6,MMP2,RBP1,TGFBI	13 (2)
PPIF		enzyme	Activated	2.449	2.32E-07	DLK1,MGP,MMP2,NDN,PTN,SPON2
DSP		other			6.80E-07	COL1A1,COL3A1,LPL
DDR1		kinase			1.09E-06	COL1A1,COL3A1,MMP2
ALDH1A2		enzyme		1.982	1.51E-06	BGN,COL3A1,IGFBP4,TGFBI
LRP1		transmembrane receptor			4.23E-06	COL3A1,MMP2,SERPINF1
INHA		growth factor	Activated	2.219	5.59E-06	ACTG2,COL3A1,COL6A1,IGFBP4,MMP2
IGF2BP1		translation regulator			6.97E-06	COL1A1,COL5A1,LUM
APOE		transporter			1.57E-05	APOA1,BGN,COL1A1,LPL,MGP,MMP2	7 (2)
COL4A3		other			2.16E-05	COL1A1,COL3A1,MMP2
FAM3B		cytokine			3.33E-05	DCN,IGFBP4,PTN
IFNG		cytokine		-1.116	3.80E-05	AQP1,ARG1,EDNRA,EDNRB,LOX,MMP2,PTN,SLPI
NPR1		enzyme			4.31E-05	COL1A1,COL3A1,MMP2
MAD2L1		other			4.42E-05	KRT15,LRIG1
FOS		transcription regulator			4.47E-05	IGFBP5,LGALS3BP,LPL,MMP2,RBP1,SLPI
Hdac		group		-1.000	5.07E-05	DKK3,EDNRA,EDNRB,NRP1
DSPP		other			7.36E-05	BGN,DCN
ADCYAP1		other	Inhibited	-2.000	8.32E-05	COL5A1,LUM,SERPINF1,TGFBI
TP53		transcription regulator		-1.832	9.46E-05	APOA1,COL1A1,COL3A1,DKK3,GAS6,IGFBP5,MMP2,NRP1,TGFBI
COL2A1		other			1.10E-04	COL1A1,COL3A1
EDN1		cytokine			1.10E-04	EDNRA,EDNRB
STAT6		transcription regulator		-1.969	1.17E-04	ARG1,COL1A1,LGALS3BP,MMP2,SERPINF1
YY1		transcription regulator			1.30E-04	COL1A1,GPC3,IGFBP5,MMP2,TGFBI
SPP1		cytokine			1.42E-04	ARG1,COL1A1,SERPINF1
HOXA10		transcription regulator	Activated	2.000	1.46E-04	AQP1,GAS6,KRT15,RBP1
PBX1		transcription regulator			1.54E-04	COL1A1,DCN
STK11		kinase			1.80E-04	IGFBP5,LUM,MMP2
LMNB1		other			1.80E-04	MGP,TGFBI,THBS2
RCE1		peptidase			1.94E-04	MGP,TGFBI,THBS2
PLAU		peptidase			1.94E-04	ARG1,PTN,SLPI
Jnk		group			2.23E-04	COL1A1,COL3A1,MMP2
Rock		group			2.63E-04	COL1A1,COL3A1
CHUK		kinase		-1.980	2.80E-04	DCN,MGP,RBP1,TMEM176B
CD44		enzyme			2.89E-04	BGN,COL1A1,COL3A1,THBS2
THRB		ligand-dependent nuclear receptor			3.19E-04	DCN,LPL,MMP2,TGFBI
ITGB6		other			3.28E-04	COL1A1,COL3A1
PRKG1		kinase			4.01E-04	COL1A1,COL3A1
CCR2		g-protein coupled receptor			5.16E-04	ARG1,MMP2,SLPI
NT5E		phosphatase			6.59E-04	COL1A1,COL3A1
BSCL2		other			6.60E-04	IGFBP5,LPL,SLPI
ESRRG		ligand-dependent nuclear receptor			7.59E-04	LPL,NRP1
NREP		other			7.59E-04	COL3A1,MMP2
SPTLC2		enzyme			7.59E-04	COL1A1,MMP2
IGF1R		transmembrane receptor		-1.938	7.84E-04	COL1A1,IGFBP4,IGFBP5,TGFBI
GLIS2		transcription regulator			8.66E-04	COL1A1,MGP
PIN1		enzyme			9.80E-04	COL3A1,MMP2
IL13		cytokine			1.02E-03	ARG1,MMP2,SLPI
LDLR		transporter			1.06E-03	BGN,LPL,MMP2	7 (3)
RXRA		ligand-dependent nuclear receptor			1.06E-03	APOA1,DLK1,LPL
RETNLB		other			1.11E-03	COL1A1,MMP2,NDN
IKBKB		kinase		-1.980	1.11E-03	DCN,MGP,RBP1,TMEM176B
NR1H4		ligand-dependent nuclear receptor			1.44E-03	AMBP,MMP2,RARRES2
MYD88		other		-1.067	1.53E-03	ARG1,EDNRB,IGFBP5,MMP2
CTNNB1		transcription regulator			1.63E-03	BGN,COL1A1,IGFBP5,LPL,MMP2
SEMA7A		transmembrane receptor			1.65E-03	COL1A1,COL3A1
SIX5		transcription regulator			1.80E-03	IGFBP5,PTN
ZBTB7B		transcription regulator			1.80E-03	COL1A1,NRP1
ADAM17		peptidase			1.96E-03	COL3A1,MMP2
MIF		cytokine			1.96E-03	COL1A1,MMP2
PPP3R1		phosphatase			1.96E-03	AQP1,DLK1
ICMT		enzyme			2.13E-03	TGFBI,THBS2
SMAD3		transcription regulator			2.20E-03	COL1A1,COL3A1,LUM
ABCB4		transporter			2.31E-03	COL1A1,MMP2
TRIM24		transcription regulator			2.33E-03	LGALS3BP,TGFBI,UBA7
FMOD		other			2.75E-03	LUM
FZD8		g-protein coupled receptor			2.75E-03	IGFBP5
PAPPA		peptidase			2.75E-03	IGFBP5
RBP7		other			2.75E-03	RBP1
HEYL		transcription regulator			2.75E-03	MMP2
ADCY3		enzyme			2.75E-03	NRP1
CD36		transmembrane receptor			3.06E-03	ARG1,LPL
IKBKG		kinase			3.26E-03	DCN,MGP,TMEM176B
GATA4		transcription regulator			3.27E-03	COL3A1,TGFBI
AGER		transmembrane receptor			3.27E-03	ARG1,MMP2
DIO3		enzyme			3.27E-03	COL6A1,GPC3
Hmgn3		other			3.27E-03	AMBP,APOA1
KCNK9		ion channel			5.40E-03	DKK3,LYPD3
PPARD		ligand-dependent nuclear receptor			5.48E-03	APOA1,GAS6,LPL
TMBIM1		other			5.48E-03	MMP2
NUMB		other			5.48E-03	PSCA
DDR2		kinase			5.48E-03	MMP2
FKBP5		enzyme			5.48E-03	ARG1
HEY1		transcription regulator			5.48E-03	MMP2
ADAMTS5		peptidase			5.48E-03	BGN
SERPINH1		other			5.48E-03	COL1A1
LEPR		transmembrane receptor			5.83E-03	APOA1,LPL,MMP2
PPARG		ligand-dependent nuclear receptor		-0.433	5.93E-03	COL1A1,DLK1,LPL,RARRES2
CEBPA		transcription regulator			6.59E-03	IGFBP4,NRP1,PPP1R3C
AR		ligand-dependent nuclear receptor			7.97E-03	COL3A1,EDNRA,EDNRB
ZBTB20		other			8.01E-03	GAS6,GPC3
AMH		growth factor			8.22E-03	MMP2
S100a7a		other			8.22E-03	MMP2
IGFBP2		other			8.22E-03	IGFBP4
NDN	-1.615	other			8.22E-03	DLK1
CTGF		growth factor			8.33E-03	COL1A1,MMP2
MKX		other			1.09E-02	COL1A1
EN2		transcription regulator			1.09E-02	ALDOC
OPRK1		g-protein coupled receptor			1.09E-02	NRP1
ITGAV		ion channel			1.09E-02	COL1A1
Nppb		other			1.09E-02	COL1A1
miR-1-3p (and other miRNAs w/seed GGAAUGU)		mature microrna			1.09E-02	NRP1
NACA		transcription regulator			1.09E-02	COL1A1
MMP12		peptidase			1.09E-02	MMP2
DES		other			1.09E-02	DCN
ADIPOR1		transmembrane receptor			1.09E-02	ARG1
TBP		transcription regulator			1.09E-02	EDNRA
FOSL2		transcription regulator			1.09E-02	MMP2
FBLN5		other			1.09E-02	MMP2
NME1		kinase			1.09E-02	PTN
NR1H2		ligand-dependent nuclear receptor			1.11E-02	AQP1,LPL
DMD		other			1.14E-02	BGN,PPP1R3C,WFDC1
NOTCH1		transcription regulator			1.15E-02	COL1A1,IGFBP4
ADIPOQ		other			1.22E-02	COL3A1,DLK1
STAT3		transcription regulator			1.23E-02	ARG1,IGFBP5,MMP2
CBFB		transcription regulator			1.30E-02	LGALS3BP,NRP1
PTEN		phosphatase			1.31E-02	ARG1,PSCA,PTN
EN1		transcription regulator			1.37E-02	ALDOC
SOX8		transcription regulator			1.37E-02	DLK1
H2AFY		other			1.37E-02	LPL
FBN1		other			1.37E-02	MMP2
MMP13		peptidase			1.37E-02	COL1A1
KLF6		transcription regulator			1.37E-02	DLK1
PPM1A		phosphatase			1.37E-02	MMP2
NOV		growth factor			1.37E-02	COL1A1
SMPD1		enzyme			1.37E-02	COL1A1
MAP3K4		kinase			1.37E-02	MMP2
PDZK1		transporter			1.37E-02	AQP1
GHRL		growth factor			1.37E-02	LPL
Wfdc17		other			1.37E-02	ARG1
GATA6		transcription regulator			1.42E-02	ARG1,SLPI
PML		transcription regulator			1.50E-02	APOA1,LPL
AGPAT9		enzyme			1.64E-02	LPL
SCGB3A2		other			1.64E-02	MMP2
WWTR1		transcription regulator			1.64E-02	COL1A1
CBS/LOC102724560		enzyme			1.64E-02	APOA1
THBS2	-2.598	other			1.64E-02	MMP2
ANGPT1		growth factor			1.64E-02	COL3A1
TBX3		transcription regulator			1.64E-02	LBH
CTSB		peptidase			1.64E-02	COL1A1
Hrg		other			1.64E-02	ARG1
CEBPB		transcription regulator			1.76E-02	ARG1,IGFBP4,NRP1
SAV1		other			1.91E-02	GPC3
MED28		other			1.91E-02	ACTG2
B4GALT1		enzyme			1.91E-02	COL1A1
PLTP		enzyme			1.91E-02	APOA1
FOSL1		transcription regulator			1.91E-02	MMP2
PLA2G5		enzyme			1.91E-02	COL3A1
PDYN		transporter			1.91E-02	NRP1
APC		enzyme			1.99E-02	IGFBP5,LPL
MEDAG		other			2.18E-02	LPL
SLC4A1		transporter			2.18E-02	AQP1
PECAM1		other			2.18E-02	MMP2
TSLP		cytokine			2.18E-02	SLPI
MST1		growth factor			2.18E-02	GPC3
RETN		other			2.18E-02	APOA1
WNT4		cytokine			2.18E-02	DLK1
SFTPD		other			2.18E-02	MMP2
PARP2		enzyme			2.18E-02	LPL
FOSB		transcription regulator			2.18E-02	MMP2
ATF4		transcription regulator			2.23E-02	IGFBP5,SERPINF1
RB1		transcription regulator			2.28E-02	DLK1,EDNRA
LEP		growth factor			2.36E-02	APOA1,LPL,MMP2
Rar		group			2.44E-02	ARG1
CDC73		other			2.44E-02	IGFBP4
BMPER		other			2.44E-02	MGP
PTH1R		g-protein coupled receptor			2.44E-02	COL1A1
FOXF1		transcription regulator			2.44E-02	ACTG2
IGF2		growth factor			2.71E-02	IGFBP5
LIPG		enzyme			2.71E-02	LPL
Mt1		other			2.71E-02	LPL
Mt2		other			2.71E-02	LPL
TNF		cytokine			2.76E-02	ARG1,DCN,LPL
SPARC		other			2.81E-02	COL1A1,MMP2
mir-223		microrna			2.92E-02	LPL,TGFBI
RGS2		other			2.98E-02	LPL
PGF		growth factor			2.98E-02	DCN
PDGFB		growth factor			2.98E-02	MMP2
AGTR2		g-protein coupled receptor			2.98E-02	COL3A1
ITGA1		other			2.98E-02	MMP2
LTB4R		g-protein coupled receptor			2.98E-02	MMP2
ADRB2		g-protein coupled receptor			2.98E-02	COL1A1
Ncoa6		transcription regulator			2.98E-02	LPL
MEF2D		transcription regulator			2.98E-02	COL3A1
NFAT5		transcription regulator			3.25E-02	AQP1
NELFB		other			3.25E-02	COL6A1
LRAT		enzyme			3.25E-02	RBP1
SAT1		enzyme			3.25E-02	LPL
POSTN		other			3.25E-02	LOX
SSTR2		g-protein coupled receptor			3.25E-02	LPL
ADORA2A		g-protein coupled receptor			3.26E-02	ALDOC,COL6A1
FOXA2		transcription regulator			3.26E-02	ACTG2,DLK1
CHD7		enzyme			3.51E-02	NDN
IL-1R		group			3.51E-02	COL3A1
GSX2		transcription regulator			3.51E-02	RBP1
STK3		kinase			3.51E-02	GPC3
IL6R		transmembrane receptor			3.51E-02	MMP2
NHLH2		other			3.51E-02	NDN
LCAT		enzyme			3.51E-02	APOA1
SOX9		transcription regulator			3.51E-02	COL1A1
PRLR		transmembrane receptor			3.51E-02	IGFBP5
PTPN22		phosphatase			3.51E-02	ARG1
Ap1		complex			3.78E-02	LPL
Ptprd		phosphatase			3.78E-02	IGFBP5
COL9A1		other			3.78E-02	TGFBI
PRKCA		kinase			3.78E-02	COL1A1
CSF3		cytokine			3.78E-02	MMP2
NR3C2		ligand-dependent nuclear receptor			3.78E-02	COL3A1
LIPE		enzyme			3.86E-02	AQP1,COL1A1
RNA polymerase II		complex			3.92E-02	ARG1,THBS2
CALR		transcription regulator			4.04E-02	COL1A1
SCX		other			4.04E-02	COL1A1
CD47		transmembrane receptor			4.04E-02	COL1A1
SPINT1		other			4.04E-02	IGFBP4
mir-21		microrna			4.05E-02	COL3A1,SLPI
TP73		transcription regulator			4.30E-02	LBH,MMP2
SCARB1		transporter			4.31E-02	APOA1
GNAS		enzyme			4.31E-02	NRP1
SERPINE1		other			4.31E-02	DLK1
MAP3K1		kinase			4.31E-02	COL3A1
NODAL		growth factor			4.57E-02	ARG1
VEGFA		growth factor			4.57E-02	COL1A1
IL11RA		transmembrane receptor			4.57E-02	MMP2
THBS4		other			4.57E-02	COL3A1
DCN	-4.370	other			4.57E-02	BGN
Tgf beta		group			4.83E-02	TGFBI
IDH1		enzyme			4.83E-02	LPL
ARRB1		other			4.83E-02	LPL
IL4R		transmembrane receptor			4.83E-02	ARG1
